# Supplementary material for: Comparative Genomic Analysis of Dactylonectria torresensis Strains from Grapevine, Soil and Weed Highlights Potential Mechanisms in Pathogenicity and Endophytic Lifestyle
Source: J Fungi (Basel). 2020 Oct 29;6(4):255. doi: 10.3390/jof6040255 (PMC7712071; doi:10.3390/jof6040255)
Supplement: Supplementary file 1 [file jof-06-00255-s001.zip]

Archive with 1 entries (1 files):
- jof-965959-supplementary.pptx
